# Supplementary material for: Mucispirillum schaedleri: Biofilm Architecture and Age-Dependent Pleomorphy
Source: Microorganisms. 2023 Aug 31;11(9):2200. doi: 10.3390/microorganisms11092200 (PMC10535455; doi:10.3390/microorganisms11092200)
Supplement: Supplementary file 1 [file microorganisms-11-02200-s001.zip]

Archive with 6 entries (6 files):
- Figure S1.pdf
- Table S1.pdf
- Video S1. chamber 20x.mp4
- Video S2. chamber 100x.mp4
- Video S3. flowcell 20x.mp4
- Video S4. flowcell 100x.mp4
